# Supplementary material for: Associations of language barriers with very preterm children’s behavioural and socio-emotional problems across Europe
Source: Pediatr Res. 2024 Nov 24;99(1):134–42. doi: 10.1038/s41390-024-03623-4 (PMC12920130; doi:10.1038/s41390-024-03623-4)
Supplement: Supplementary file 1 — Appendix 1 [file 41390_2024_3623_MOESM1_ESM.xlsx]

## Sheet: Sheet1
Appendix 1. Crosstabulation of linguistic distance (LD) scores by children’s mother tongues and host countries in the EPICE-SHIPS sample of children born very preterm
		Belgium1	Denmark	Estonia	France	Germany	Italy	Netherlands	Poland	Portugal	UK	Sweden
	Total N	175	120	129	671	235	572	127	172	425	323	118	3067
	0	158	120	95	657	197	533	124	172	413	302	99	2870
	55.78 – RO	0	0	0	0	0	13	0	0	0	0	0	13
	57.26 – ES	0	0	0	0	0	1	0	0	0	0	0	1
	64.26 – EN	0	0	0	0	0	0	0	0	0	0	3	3
	67.33 – EN	0	0	0	0	1	0	0	0	0	0	0	1
	67.96 – ES	0	0	0	0	0	0	0	0	1	0	0	1
	69.79 – DE	0	0	0	0	0	0	0	0	0	0	2	2
	72.52 – RO	0	0	0	0	0	0	0	0	3	0	0	3
	78.74 – FR	0	0	0	0	0	0	0	0	1	0	0	1
	78.96 – PT	0	0	0	1	0	0	0	0	0	0	0	1
	86.30 – IT	0	0	0	0	3	0	0	0	0	0	0	3
	87.24 – RO	1	0	0	0	0	0	0	0	0	0	0	1
	88.17 – RO	0	0	0	0	1	0	0	0	0	0	0	1
	88.18 – UR	0	0	0	0	0	1	0	0	0	0	0	1
	88.22 – SR	0	0	0	0	0	0	0	0	0	0	1	1
	89.88 – EN	0	0	0	0	0	1	0	0	0	0	0	1
	90.32 – SQ	0	0	0	0	0	4	0	0	0	0	0	4
	91.35 – EN / FR2	0	0	0	3	0	0	0	0	0	1	0	4
	91.56 – SR	0	0	0	0	2	0	0	0	0	0	0	2
	91.94 – FA	0	0	0	0	4	0	0	0	0	0	0	4
	91.98 – HR	0	0	0	0	2	0	0	0	0	0	0	2
	92.04 – RU	0	0	0	0	4	0	0	0	0	0	0	4
	92.06 – BS	1	0	0	0	0	0	0	0	0	0	0	1
	92.49 – UR	0	0	0	1	0	0	0	0	0	0	0	1
	92.73 – UK	0	0	0	0	0	4	0	0	0	0	0	4
	92.87 – RU	1	0	0	0	0	0	0	0	0	0	0	1
	92.96 – FR	7	0	0	0	0	0	0	0	0	0	0	7
	93.11 – RO	0	0	0	0	0	0	0	0	0	0	1	1
	93.53 – DE	0	0	0	0	0	0	0	0	1	0	0	1
	94.01 – UR	0	0	0	0	1	0	0	0	0	0	0	1
	94.20 – PL / SE2	0	0	0	1	0	0	0	0	1	0	0	2
	94.44 – AR	0	0	0	0	0	0	0	0	1	0	0	1
	94.53 – AR	0	0	0	0	0	7	0	0	0	0	0	7
	94.71 – PL	1	0	0	0	0	0	0	0	0	0	0	1
	94.85 – FR	0	0	0	0	0	0	0	0	0	0	1	1
	94.96 – AR	0	0	0	0	0	0	0	0	0	1	0	1
	94.98 – VI	0	0	0	0	1	0	0	0	0	0	0	1
	95.03 – UR	0	0	0	0	0	0	0	0	0	2	0	2
	95.22 – HY	0	0	0	0	0	0	0	0	0	0	1	1
	95.46 – PL	0	0	0	0	0	0	0	0	0	5	0	5
	95.47 – RU	0	0	0	0	0	2	0	0	0	0	0	2
	95.53 – IT	0	0	0	0	0	0	0	0	0	2	0	2
	95.69 – UK	0	0	0	0	0	0	0	0	2	0	0	2
	95.88 – PA	0	0	0	0	0	0	0	0	0	4	0	4
	96.16 – EN	0	0	0	0	0	0	0	0	1	0	0	1
	96.56 – PT	1	0	0	0	0	0	0	0	0	0	0	1
	96.65 – AM	0	0	0	0	1	0	0	0	0	0	0	1
	96.74 – AR	0	0	0	0	5	0	0	0	0	0	0	5
	96.78 – PS	0	0	0	0	2	0	0	0	0	0	0	2
	97.18 – AR / AR2	3	0	0	0	0	0	2	0	0	0	0	5
	97.26 – SW	0	0	0	0	0	0	0	0	0	1	0	1
	97.39 – GU	0	0	0	0	0	0	0	0	0	4	0	4
	97.53 – FI	0	0	0	0	0	0	0	0	0	0	2	2
	97.63 – PL	0	0	0	0	0	0	0	0	0	0	2	2
	97.82 – LN	0	0	0	0	0	3	0	0	0	0	0	3
	98.33 – HU / HU2	1	0	0	0	1	0	0	0	0	0	0	2
	98.42 – AR	0	0	0	6	0	0	0	0	0	0	0	6
	98.71 – AM	0	0	0	0	0	0	0	0	0	0	1	1
	99.14 – ML	0	0	0	1	0	0	0	0	0	0	0	1
	99.19 – FIL	0	0	0	0	0	1	0	0	0	0	0	1
	99.23 – SNK	0	0	0	1	0	0	0	0	0	0	0	1
	99.29 – RU	0	0	34	0	0	0	0	0	0	0	0	34
	99.45 – TI	0	0	0	0	0	0	0	0	0	0	2	2
	99.51 – SN	0	0	0	0	0	2	0	0	0	0	0	2
	99.77 – TR	0	0	0	0	9	0	0	0	0	0	0	9
	100.09 – JA	0	0	0	0	1	0	0	0	0	0	0	1
	100.99 – TH	0	0	0	0	0	0	0	0	0	0	2	2
	101.73 - LN	0	0	0	0	0	0	0	0	0	0	1	1
	101.76 - ZH	0	0	0	0	0	0	0	0	1	0	0	1
	101.96 – TR / TR2	1	0	0	0	0	0	1	0	0	0	0	2
	102.30 - ZH	0	0	0	0	0	0	0	0	0	1	0	1
Please note: L1 = native language spoken at home; UK = United Kingdom
1 Data were collected in the Dutch/Flemish-speaking region, and the LD calculation was based on that majority language.
2 Continuous LD scores for each language pair were derived from https://asjp.clld.org/. Where LD scores correspond to two different pairs of language combinations, they have been listed in order from left to right to correspond with the countries/ majority languages. For instance, English L1 speakers in France and French L1 speakers in the UK have the same LD of 91.35.
A score of .00 indicates that the family language is the same as the country’s majority language. Language codes used in the table are derived from https://www.loc.gov/standards/iso639-2/php/code_list.php, corresponding languages are: AM - Amharic, AR - Arabic, BS - Bosnian, DE - German, EN - English, ES - Spanish, FA - Persian, FI – Finnish, FIL - Pilipino, FR - French, GU - Gujarati, HR - Croat…
